# Supplementary material for: Development but not diet alters microbial communities in the Neotropical arboreal trap jaw ant Daceton armigerum: an exploratory study
Source: Sci Rep. 2020 Apr 30;10:7350. doi: 10.1038/s41598-020-64393-7 (PMC7192945; doi:10.1038/s41598-020-64393-7)
Supplement: Supplementary file 3 — Supplementary Information 3. [file 41598_2020_64393_MOESM3_ESM.xlsx]

## Sheet: Plan1
	P-value	Pseudo F	Overall Average Dissimilarity	Five Most influential ASV / Taxonomy	Percent Contribution to Difference
Wild: Colony 1 vs. Colony 2 (n = 18)	0.01	4.949	0.3638	Rhizobiales	49.91
				Entomoplasmatales	38.76
				Chlamydiales	4.871
				Rickettsiales	4.286
				Xanthomonadales	0.8808
Time 1: Colony 1 vs. Colony 2 (n = 11)	0.06	1.727	0.5293	Rhizobiales	52.44
				Entomoplasmatales	15.68
				Xanthomonadales	13.2
				Lactobacillales	11.23
				Corynebacteriales	2.493
Time 2: Colony 1 vs. Colony 2 (n = 29)	0.002	4.755	0.3531	Rhizobiales	54.98
				Entomoplasmatales	32.94
				Lactobacillales	9.908
				Rickettsiales	0.4389
				Betaproteobacteriales	0.1907
