# Supplementary material for: Development but not diet alters microbial communities in the Neotropical arboreal trap jaw ant Daceton armigerum: an exploratory study
Source: Sci Rep. 2020 Apr 30;10:7350. doi: 10.1038/s41598-020-64393-7 (PMC7192945; doi:10.1038/s41598-020-64393-7)
Supplement: Supplementary file 5 — Supplementary Information 5. [file 41598_2020_64393_MOESM5_ESM.xlsx]

## Sheet: Plan1
Sequence code	Taxonomy / host	Frequency	# of Samples Observed In
90b2c9d5e1f32f721b8474f42dd91b6c	Rhizobiales / Daceton armigerum 1	885,827	61
12e79ee15fc2f5c4350a51de4da88467	Rhizobiales / Daceton armigerum 2	653,600	39
a277a6e2266a80ac6c85ae14fcc17679	Entomoplasmatales / Daceton armigerum 1	253,413	63
564492b6c102bf0c732f40f1b6f463cc	Rhizobiales / Daceton armigerum 3	227,052	22
0f1d6c658f24f263dd15401b4253c432	Entomoplasmatales / Daceton armigerum 2	196,731	33
