# Supplementary material for: Development but not diet alters microbial communities in the Neotropical arboreal trap jaw ant Daceton armigerum: an exploratory study
Source: Sci Rep. 2020 Apr 30;10:7350. doi: 10.1038/s41598-020-64393-7 (PMC7192945; doi:10.1038/s41598-020-64393-7)
Supplement: Supplementary file 7 — Supplementary Information 7. [file 41598_2020_64393_MOESM7_ESM.xlsx]

## Sheet: Plan1
Sequence code	Taxonomy / host	Frequency	# of Samples Observed In
90b2c9d5e1f32f721b8474f42dd91b6c	Rizhobiales / Daceton armigerum 1	885,827	61
12e79ee15fc2f5c4350a51de4da88467	Rizhobiales / Daceton armigerum 2	653,600	39
a277a6e2266a80ac6c85ae14fcc17679	Entomoplasmatales / Daceton armigerum 1	253,413	63
564492b6c102bf0c732f40f1b6f463cc	Rizhobiales / Daceton armigerum 3	227,052	22
0f1d6c658f24f263dd15401b4253c432	Entomoplasmatales / Daceton armigerum 2	196,731	33
d83d245c28916b37bceb3d7cc49a8ecd	Rizhobiales / Daceton armigerum 4	685	26

## Sheet: Plan2
Entomoplasmatales / Daceton armigerum 1
Entomoplasmatales / Daceton armigerum 2
Rizhobiales / Daceton armigerum 1
Rizhobiales / Daceton armigerum 2
Rizhobiales / Daceton armigerum 3
Rizhobiales / Daceton armigerum 4

## Sheet: Plan3
27d0d83fc76fa60c04a5d3b904809c24	17,721	1
e1c2f8798c97f159b7fed6a02d70b9e5	10,295	1
fae5c56bb7151a1d19a63c40cf9e9bcf	9,190	1
12e4bf99f83f4670ae929fb7d4746052	6,808	1
642c2155cce72afdf899f470c6fbd234	6,578	1
41de72f15d9bbcb5c6e0f4e7231dcda8	6,548	1
b5e5193f536844688fcdc44e06975221	6,542	1
14181dc2706256b403909921f8c494d3	5,889	1
55ef3ab208c95edf50b17d14f1640cfb	5,766	1
5fc6b6e0c508f97edc8a8f66733dfa36	5,764	1
8a71d80b5f2681911c4e2ced81ce6ded	5,734	1
2fbbd47cecb9ab48d1f874163a5a0f88	4,740	1
71b4bad6e66726189f008bcf9c7ae6ff	4,360	1
c16da5e470309659ef833954c16dace2	4,327	1
87f03f8122ba02c03bb6caff9279e7a3	3,360	1
d7982d9daca06ce752d0a3db9a3d90f0	3,318	1
a374ddfbed009e2808bfc58743035882	2,918	1
fdc6e68db522c639aba71264616189a0	2,877	1
28cb655f64cc95e651640737c5312302	2,669	1
803bb4085d577c22a5addc994ed6acc0	2,455	1
557603536c99ed765958527281ff9693	2,139	1
4f75f17741bbb8563eaaf26f367e18c9	1,806	1
eb5b0dd8a093a1bc11519436f910f35c	1,777	1
de1b1872dd97dab154abd20e07f3fdfd	1,672	1
32f11aa3e6c241afaf54c6a4faabfe4c	1,640	1
c4f4b88a5b4dc25eb2af3da7642ecec7	1,620	1
d289fdbbefe37ecb6c1a22dd198e5d5b	1,610	3
622356903fe6efa7ca7ab9cd74446a57	1,437	2
7d015277eead3c846f1c208b2bca19e6	1,403	1
7809130af50582fe6b0234c08e987ef3	1,371	1
615a94fa26c1048b5ca7a90735cecaee	1,361	1
0337e535131550225b8c3239b4ed6cde	1,360	1
bcee20ea339b603b2b370f51936de960	1,358	1
1aa85955aee6d1465773634100306580	1,337	1
a47193d2240797dce1cf43702ca0ca04	1,296	1
190b670250493f4975c5080859e16eb0	1,198	1
64b5dd88876e77dba9ffdfc933ae25c9	1,196	1
0f3d879f38851c1546a2373261d5349c	1,169	1
a47cc94c17a9fce95f6db2f348b1af90	1,146	1
d7889f7e44ef53877ea538cc98bb6919	1,100	1
40576ec132334726a08cff0034f7675e	1,013	1
e73f9986f475ed798944384ff249f3ec	953	1
e4c4aed153969eb762076212fa1a3326	936	1
66af82d61f257d67e5c53a6f1aa09a4e	928	1
cd2efe0d7e9a7a5fca1a2cbed3071e1d	881	1
5081186bba5703bea7b42e8c53ae0045	851	1
b0f482231038efe8809181d72e4a85a8	787	1
363c65d04567bcd162305f699b5122b6	732	1
3fe3475ecb832419e0f9a0d7de35b7b0	729	1
12caa923130722376f717d755a140e95	728	1
769f8a79a72ef51386853bcd3990e2f8	717	1
3282c4cf5bad1a3b65d526ef615cb035	696	1
592f26159a48818e8b60cdc9c6afaa0b	695	1
aafa6d4e3f0cd2facd6aa791c0c13842	694	1
5232db735105541e8d149e36a73cc0ed	614	1
d5ed268370da463a8ff6957137730042	581	1
9ce0e783ed4043416325b63f19df9754	580	1
e37cb4f3289afede90633a9e5e70f042	562	1
7d29450b3194996674575db39c58bca1	560	1
8a82194849ac4f325ce0fe10ac4a7d34	525	1
73914019fe859223a686a710bbdd99d2	523	1
6199c3b5dadc70c55c5197adc6a29c1e	511	1
3eb6bb8c86db034f021cda75c896d6c3	511	1
383304a68d5b583540bbebfa8c7bc4fe	492	1
75c134799e510400be86bb45475c73f5	479	1
0a353ac3bb8258654cd0c194880aac8e	477	1
b771338fdc6d5fbf11d0dab3e6734a92	469	1
b648e52493554390e08ee844eb0af5ca	468	1
e21ea712f4204cb3b8c6fc91e9d18f16	458	1
7763f2d788e54da0d676e1fd8b773df0	452	5
8b47699f163bd3b7595a0e843653640b	439	1
ba12ecae4a948d0de13f974d31808e28	437	1
993027511a2e8c267c7abdde5c36f125	432	1
eb81727d81c0bef9e0841540e045646e	421	1
239023dca51b7306bbc8ff82ad35051d	402	1
e5b7f0685a63157fe81f0724822dd3b1	385	1
54ef9d8c73a83921e4170814c778ad61	380	1
ecc4cc54b3e93e8e58306d642899a58a	371	1
ea1a1ec7c5aa3e413c8634b6d19a771a	352	1
edb8279ccef6a1f2b82dc59b4827bd5f	350	1
5bc17ebea238ec669c729c0f427de0d5	350	1
a5ba1e4e9a97a9f8deeefa8ebb9ee110	346	1
d22ee01aefaa9a6c7583827884e6bf4b	345	1
85386b61a0d6044c473e5c539db5d6c9	339	1
dddbcc2102308850f8660403bf624a0d	337	1
a5d408bcced2010bae0f26093d44de83	332	1
7abc6293ee51fd1f152a4306b72a179e	324	1
e89aeebaa85b2f1086de2742f38463d4	324	1
bba83895ffaf27aab456902ae3698987	323	1
0b7b7a4c8b11846eca8eaf63129ed3e6	323	1
d56fecf6d98cac91ba6ed1274a913cd4	320	1
e3f08f894e4071fe7a95cd5cfd1b0eaf	305	1
de3fa2fe6add2eca8945085f1a5c035a	305	1
b4870e9582676749de6bbfa97a412ade	296	1
210e0f9af556e320d7c4202cc10fcb5b	296	1
3ef81ef2e615059cbef98dc61960de6a	294	1
a5f945f2bdfda8a960d550c87bdb8c6d	291	1
b11cf59bd304c9e75ed753cda352ca0d	290	1
f07f0cf129f6d2275b76456e3b43fb4f	284	1
68d33d5e4e1789fc2459f5bde51e5d31	283	1
978823e554f5f523dfda3717db4b4192	274	1
13f53e15637382414f5b1d0f0146f521	273	1
35e232db236e89fcb2d84a0743dec1cc	262	1
fd24d6bda3fb470435137bd7117dc8ef	261	1
7cee281ea5d78f916bb8524e558ed107	260	1
269e0b4102e0cb648dfaf8edd4db7568	255	1
1db8cb5d1fde488ea74b99f3df5023b3	252	1
d209f0ff48b5c2d0fb2b1f95c78a4d97	249	1
99224394961fd055ad70a71b496c1517	249	1
739dfc3e827e8e2a14d6290cb72a52cc	241	1
6b2a119cc402268bc7eca3f78b1c857a	223	1
41cc7ac52e7a2c402523e18d7b873593	217	1
639b1596080ca99a8c9e8fd7e28f1401	214	1
39136f766348fef91d334326feaee47c	214	1
a645f26bcdbbade247f7e356ba5bd440	213	1
0cf24e289cd2be71a9a8c31a5d26c199	213	1
57ae52bc7872b44b974b2e96d23339e0	210	1
34d3d3a7610d468ecfdeb4a393095c96	208	1
d08086a9d7f623d02443bd70fa27f825	205	1
07b734f34b444822828d1b8f05364b0c	202	1
d68f495f0d2c7fdb88e19251432b0ea8	200	1
1495e6b29bd28065051811d4dfc605db	197	1
2e5359fdd11f1757628622a67752602a	194	1
aeff70841ad4580c9f6f54db62a2a2c9	192	1
44794203edf42b577148174bb746c8e8	183	1
ac8c331cd667e20de570068320ecaa7f	183	1
648d53c9f6c7323392af2bd440dc4184	182	1
e7829b2b2eede1ba351b69d2d54bb667	178	1
6bc853985742e1293b0c317a8864ecea	165	1
aee1084b0391c8470e0397714dcf8057	163	1
1f3fe70414ca88a1c16028a9764bc62d	161	1
00366353c467f1b17fdb70a937557d88	161	1
d438fadbc4f7571403eeff99a20622c6	160	1
89dc9ec8d918c684a657e6d3b7d29b33	157	1
63e4213c9f381e49d1c7e4b1587d76ba	157	1
f4c3df1301b555d80ef810d154711a16	151	1
8171cbd3fb645512044f5aedc1d41365	149	1
29586e8f8941b53081c37da2e4ead132	149	1
216db3d56b038ae61dd4d31bfd8983f2	147	1
164fdd3701e228610954b08bd18fbc1c	140	1
ce66e31ee34afa5781ec87200abdeacc	137	1
3886c27e6fa0161a6fb3f032188ba790	134	1
42f3a14b05ac62e32693173cf4d63e2c	129	1
e01b025e690cc888f90ac52e879f9b45	128	1
5b086e2e23edeb403a1a20bab144531a	126	1
5e86cda0497c0dd1b9fdff3346f9a278	125	1
93733837d17c137e1121fa0151f66ae4	121	1
cee44a76c041b40c3c88a4b7a413533b	120	1
3e21fd458b57d6f85316ccfcae293b7e	106	1
de1521c196784b6f4244862dd52d5e54	104	1
a16d3a90fbf7f039174d2c370c72dfcf	104	1
66ac9ee72528f27d1486ee889b357ddd	104	1
f52739fc196cb4386c609e715ce5e0b5	103	1
8fdb7ad28545ff2fd262081ff04811f4	102	1
fb82e93220cfc1420a8ffd36831ec115	100	1
bb7d908a38caf6327a9887383646d22d	99	1
447ffc5147c2e82336731c630a28b0ec	98	1
8a1a6ec68f0586334bf1d7b89c0874b1	94	1
8a1b93fa3196bc6a27f11d1cda217674	93	1
5daf7bed2aa46387544a3fdc4068ad53	91	1
284f03456336e374e71052795ef66562	90	1
5d19696f56f5ad363bc994df572ae28c	90	1
8929117f9bd9d611d6cec827b613aed9	89	1
27fc19af65dee2846033a5663f8f9545	89	1
f39ad63f09aaf31f56effdd6dc123763	89	5
eb98c2417bcf6277c561369b8ced4c89	88	4
59837cac20bec475d9f1cffc0e793b2a	85	1
1d43d50409d2a616e93d11885f502652	85	1
b271de54b8956cb8075bef2ca6382f73	84	1
758c4ae85d125003dc51f1ba48664279	83	1
9e1c29f2d3d77d926244d18d2160ee92	78	1
374e1bdaac92e0c8450180c3b0aa03f2	77	1
99c952d4f54a18e850a82d36e0ff2022	77	1
cd1b1a09d614fab49e87489fa39aa866	76	1
5648ea57761b6d006471171a2b8d94bd	74	1
90b3448d1be4ad40afa56cf078bbffe0	73	1
06eecfbd435d2119a02eb32e3cc413d0	71	1
9a21dd74fa6aa3d3827071a152f1e4fe	69	1
a87a00bd3c4cbea2152ab38e45eaec7b	68	1
c4c54a82a10d1e2e63a6bc9eab2060e5	67	1
3819e6a43234a025c9a34bb5cafbbacb	63	1
85c679a129f5a6fc06df83ccd7bc314c	62	1
6a303778aaa22aa713fe11a2063f8a79	60	1
c09e803c651f8f61cb0f3832840b3839	60	1
67e51cdf8c9c0cb6a6aab95af7138e08	59	1
7f5fafe3d3399095955c3f51f8bf9d65	57	1
e3e6ab7830f5ddd93ab3c442dda7452b	55	1
d3f7953e8b731c0cbf67f3d5930b03ef	55	1
1b67c02d93c3d162e9a3d4181ec21376	51	1
e92a143f75a660a9834f856d5c56aa25	50	1
851919a7afdaab291c0a0791ef7a37c3	49	1
55a0705a81d884b387a43569c5e3665b	48	3
e9a95d1a4d51602bcfcdde57744c6b14	48	1
2af8be2e397a43364daa6449f4a34ac4	48	1
30911233ea0995dfa8b6365637a818f0	48	1
ea7cd1532594190909468ef897c48a47	47	1
5cf5538ab7af015798466db9ab957297	47	1
9b547fef7e9f076dda8473ab0541e39a	46	1
a66349d867a6ba004c4b342c233052b1	45	2
071ff7ffb33eb1caee7633a032e3c45c	45	1
6d88462aa10b7be0dc900ab3f20da6b4	44	1
7382cc63c3021a51cc939ac5612f8cc9	43	1
f41e1d7427f3df78aeca36725b49a9c4	43	1
dd47d5911c13a55a0cab5467ed2ec7e0	42	1
c6f40b4cb7b433547498246e263a47ea	42	1
9fe26f071ef332c030279ec9599567f1	41	1
d459ea20a1a817248c7812b580578d8b	40	1
dabb3fd67341f5147edde7bc55016906	39	1
d3225c8e824c8827a1eb25eda59f006c	38	1
cdbbff23ce37194037cb209fbe13b7ff	38	1
43ff4a7324776c2c72dbc5b80904eb36	35	1
3cd3141ef71d2afdd0aa5ff1223cc188	35	1
aca744098b4cf593cfefd884ee1a577b	33	1
ae334c68bd12041c972202f0acda6c63	33	1
6e840a0b27f230d4251acbb9fce282cb	31	1
db9632069becc4b7ea4ed4d52d8e76f7	29	1
d6b9ffbe7da7151293742f2015f89875	29	1
2216321d64903bc0c417d0918029fee9	29	1
8cdef4613c75d2cff381f6e769a0f170	28	1
d9a56dd577a0eccad245f34be7b9b485	28	2
1e1162604c8c10b14d7c89b1414a386c	27	1
2e9b623de899cec1bb06c7d88e597fc0	27	3
0994672bd17653ab1e0626d8498a9584	27	1
2e344c8ac93b3b4bc4567257b7c0e0ac	26	1
f253d0793b02697242aa6a47305c7d36	26	1
33ee2b10aaa7f2eed8f04e5be1d34858	25	1
b37e11b9cddc63130cbc6f6ec15fec0e	25	1
f8a832e3424c76620d607fae70ac16f8	24	1
35c1278df12366147b9b3aacc6d86d9c	24	1
673db6eeecaea0800e816b1b1794dfc2	24	1
2f38028015d47d4f9b0d739cb8d9eac0	24	1
065ac5c11e2c8953326b6028bc8e27ea	21	1
20091ee63065042e27a9c1d7a8ef14b8	21	1
57ea2e6fbdb5b802e43421a8d72be2a5	20	1
c5f0c8aae4d97f0f4bc9033c2edcfdf9	19	1
a202c25165e23de9c82a535a79bdcb24	19	1
a823233667da2ca03a06226e62ef90b5	18	1
3f13d967c8824bd4f1082cca932769cf	18	1
c061882cb9a6ff5818720c559803c7eb	18	1
ae50090d9f9995a6976d21e89b7c3c0d	18	1
eee7fbbac323570058b3e35d2b815099	17	1
a0f42363ba97ca1a9093a8731f1cef6f	17	1
87c0eb2a1925fccc2be6d669f6682704	16	1
c89d2d1dcdc1b185d2d0a2319d197882	15	1
e9a9f39af4085925760ad2d1c6f6eb5d	15	1
055131cec4431f4e8f12c292223af87e	14	2
1c2708fc38ca0c306dc9f02a513b314c	14	1
ea51e5f742802483b7336c0cdf8f2927	14	1
12d43d23f360d389ab487b15569f9851	13	1
f473128c661a77cf2a6a9b35072f5925	13	1
f0c4af89a7fc6f6364450f076aaebed1	13	1
8e48878baa4287503bcc5cc373a1492f	13	1
815bb7c4bb8add6829d4e94c6095c35a	12	1
41041f58c4796355f7aa20770103fcb0	12	1
1fdc709505bc66af88ccc167204772c1	12	1
2fc5531f97333694cbbb55cac914337f	12	1
8861cacee45a2b5abec96ec471623149	11	1
9dc20e6ea5be825d235c0eb64d6eed14	11	1
e3312d1301ad9fffafe6d05ecc4e7fc8	11	1
959a538c0d966c854b5f43d9d5fdaff3	11	1
767994388a86ef05fbeec7c4f2b74c20	11	1
ec16662f4c007f6d073003d68aaa561b	10	1
72fcd0273badd246644ada82237ff380	10	1
40a4100bab23a7e1ee93d7b3003d4b75	10	1
c8d9c147907cc0af2db3bb24c600e4ab	10	1
3f77ea6d5d3f4daf7d4587d29ddc24f7	10	1
ded22ebb099a3f4afb648593c26b71b5	10	1
1b4d5239de9867c191c6b2d01764ee6c	9	1
9e2ffbd0db16902617bf582221b84c65	9	1
44f042a1246f2b64ec69888263158e1e	9	1
e7a0cd1ea042521a9a9a245ba8a5caca	8	1
70e8436281b551801cef1d21ba64f83d	8	1
4ef26c0c8c3183e9cb778371aa391a88	8	1
94ec66470b396acc793978a7b0fe87a3	8	1
8ee82230d9fd1925388de61c75336df7	7	1
e45fc135a87133609223a5f4bf4924b5	7	1
c97a0221fe370c48d3e55b4a0d4d6577	7	1
56b5819f00e1a6297b31bcbbe8a1c417	7	1
6bed24a188c3dc2797e539edc75bb1d1	7	1
0d7e52121b2cb39d0e23b6fb71bc2f5f	7	1
d3b0e29d3a197cc84ce1ddffd7f5d9e5	6	1
c91d41f986287d40c6af0dd8a2f0dd29	6	1
fa2096774d2804089caeb5c83b807b23	6	1
25b756a34d46a196d8a896ecd11a0870	6	1
74e9e535ed3270b165864552a7382fd4	6	1
5c3a6968ec184345ecc64b339d89d59b	6	1
6f165c45dc5c4a4c31b87e722fc49355	6	1
6bfbd843990fac0ea2d6856a5a1dceb1	6	1
688a7d320c1cc3893074ae9efbfdd618	5	1
6b4f631e1aa2795eab3352c30ee51dfd	5	1
37db690da7ba0a1948e07b6fd72f1125	5	1
d1d72d3deeb84562db5c472e08a9bbea	5	1
0655f329076a56cc7b156f692fad6add	5	1
8550eb44ea76fe12d2f4075cfe7a0bc6	5	1
660b28d4f1c8903c06f63d4f500729ce	5	1
e17d54907167cde2cd1205fe5657c8cc	5	1
bcded7e400a9c64d699ced3312383de5	5	1
d4c4aaa391489ed785a73cec1774c46e	5	1
0e5759a32988ff12ebe66e8c27d78d73	5	1
ed525437c381c3b70e877aabe05b2c8b	4	1
77584cf36807c48e7ba80ca6de209d4b	4	1
f7fa823c40f836ab516fb9d36c7724aa	4	1
1ab38be9f0df8c1a59deca4501b0dd8d	4	1
665f6e8becbcbeaea243d9ce1c474bbd	4	1
cbc399f098aa4c0acdb54cb2cb3d6d37	4	1
010d77c39d0f5f730096732d167c48ae	4	1
1baa97d54528ddc29c9de6690356cfbc	3	1
f8eafecb5723b0e98022d260f6ea7248	3	1
612fa1f99aa75fac9bb421bdebe3f715	3	1
41a21a32dcd8bae08075b4a8b5227454	3	1
810a0e07255adbf7960c084934994edc	3	1
096a254ec3b902629397c6c62a354cb7	3	1
8daf9b17a20fb9a7a1a646828d991886	3	1
f055784e68d7bad5294a1be91a6d5cdd	3	1
26b983551ac0f7b00896381a66660376	3	1
a4c67aadbaaf612bffba501c59c2db74	3	1
82c41d59bcc950493082f46f43c47dee	3	1
b47d9fba7685d666962f9756139aa232	3	1
ac4d0886b9666dc63f05f846dee6b73a	3	1
78eb044638e24a11d712bb398abed1de	2	1
26a25aef63f3348ad6e14ed19af9d10f	2	1
8740967ebe4e5ff946bf05c0ee21d9bc	2	1
77e9c2396bc5bd73fc49dd745018a50e	2	1
321c311bdc905710d13c280e84b1cd48	2	1
6b79708bac1915d6c0c76d3a50b932cd	2	1
7a6334588d43baaa6629d5e16a96956e	2	1
8fbf30e2a1c3d81d3971a8576e8fa182	2	1

## Sheet: Plan4
Sample ID	Sequence Count
CSM3520SE1	30,393
CSM3520h	10,689
CSM3520L1	9,384
CSM3518S2	9,198
CSM3520LL2	8,398
CSM3520SL2	7,984
CSM3520f	7,834
CSM3520SL1	7,627
CSM3518LE2	7,624
CSM3520L3	7,363
CSM3520e	6,727
CSM3520d	6,612
CSM3520g	5,262
CSM3520L2	5,013
CSM3518SE1	4,926
CSM3520LL1	4,837
CSM3518W2	3,684
CSM3520j	3,398
CSM3520m	2,769
CSM3520WL1	2,429
CSM3518e	2,336
CSM3518d	2,328
CSM3518LL2	2,310
CSM3518W3	2,244
CSM3520WE2	2,018
CSM3520LE2	1,910
CSM3518WL2	1,789
CSM3520c	1,776
CSM3518WL1	1,659
CSM3520i	1,584
CSM3518i	1,557
CSM3518WE1	1,519
CSM3518a	1,517
CSM3518SL1	1,467
CSM3518S3	1,407
CSM3518f	1,370
CSM3518LL1	1,280
CSM3518S1	1,080
CSM3518W1	1,022
CSM3518WE2	903
CSM3520b	762
CSM3518b	732
CSM3520LE1	713
CSM3520W1	588
CSM3518c	498
CSM3518L2	401
CSM3520a	385
CSM3518g	371
CSM3518SL2	352
CSM3518h	308
CSM3520S3	268
CSM3520S1	241
CSM3518L1	134
CSM3520S2	114
CSM3518LE1	84
CSM3520W3	73
CSM3520W2	63
CSM3518L3	43
CSM3520WE1	39
CSM3520k	38
CSM3520o	10
CSM3520l	9
CSM3520n	2
